# Supplementary material for: Can sea urchins beat the heat? Sea urchins, thermal tolerance and climate change
Source: PeerJ. 2015 Jun 9;3:e1006. doi: 10.7717/peerj.1006 (PMC4465948; doi:10.7717/peerj.1006)
Supplement: Supplemental Information 1 — Sea temperature data from the Cayman Islands provided by the National Oceanic and Atmospheric Administration NOAA Coral Reef Watch (2000, sampled twice weekly). NOAA data from 2010–2013 in the months of February, May and August. [file peerj-03-1006-s001.txt]

feb. 2010-2013	may 2010-2013	aug. 2010-2013
26.9	28.3	29.6
27.0	28.3	29.7
26.8	28.3	29.7
27.1	28.1	29.7
27.0	28.1	30.1
26.5	28.0	29.5
26.7	28.5	30.1
26.4	28.7	30.1
26.4	29.2	29.7
26.4	27.6	29.7
26.6	27.7	30.0
26.6	27.6	30.2
26.1	27.6	30.2
26.0	27.9	30.1
26.1	28.0	30.2
26.2	28.4	30.1
26.3	28.6	30.1
26.3	28.6	29.4
26.5	27.4	29.3
26.5	27.4	29.3
26.8	28.1	29.0
26.3	28.0	29.3
26.4	28.0	29.0
26.6	28.0	29.5
26.8	27.9	29.5
26.7	27.9	29.4
26.5	27.9	29.3
26.8	27.7	29.4
26.7	27.6	29.4
26.4	27.8	29.4
26.6	28.0	28.9
26.7	27.9	29.4
26.8	28.5	29.5
26.8	28.6	29.8
	28.6
	28.2
