# Supplementary material for: Can sea urchins beat the heat? Sea urchins, thermal tolerance and climate change
Source: PeerJ. 2015 Jun 9;3:e1006. doi: 10.7717/peerj.1006 (PMC4465948; doi:10.7717/peerj.1006)
Supplement: Supplemental Information 2 — Collection temperatures of sea urchins used in this study. [file peerj-03-1006-s002.txt]

February 2013	May 2010	August 2011
27.5	28.0	30.5
27.5	28.0	30.5
27.5	28.0	30.5
27.5	28.0	30.5
27.5	29.8	30.5
27.5	29.6	30.5
26.6	29.6	30.5
26.9	29.6	30.5
26.9	29.6	30.7
26.5	28.9	30.7
26.8	28.9	30.7
	28.9	30.7
	28.9	30.7
	28.9	30.7
	28.9	30.7
	28.9	30.7
	28.0	30.7
	28.8	30.7
	28.8	31.1
	28.8	31.1
	29.8	31.1
	30.2	29.1
	29.8	29.4
	29.8	29.7
	29.6	29.7
	29.6	30.0
	29.6	30.2
	29.6	30.2
	27.6	30.1
	27.5
	27.5
	27.6
	27.9
	28.2
	28.1
	28.3
	28.3
	28.3
