# Supplementary material for: Can sea urchins beat the heat? Sea urchins, thermal tolerance and climate change
Source: PeerJ. 2015 Jun 9;3:e1006. doi: 10.7717/peerj.1006 (PMC4465948; doi:10.7717/peerj.1006)
Supplement: Supplemental Information 3 — Temperature at the loss of righting for all sea urchins in this study. [file peerj-03-1006-s003.xlsx]

## Sheet: Sheet1
SPECIES	SEASON	TEMP @ LOR	TEST DIAM	INDIVID
D	SP	33.2	58.7	D4
E	SP	32.5	32.5	E1
E	SP	32.5	22.4	E2
E	SP	31.1	32.5	E3
E	SP	31.1	26.3	E4
E	SP	32.7	28.4	E5
E	SP	31.3	29.2	E6
E	SP	31.3	28.3	E7
E	SP	32.5	22.7	E9
E	SP	30.3	28.6	E10
E	SP	33.4	30.2	E13
D	SP	31.3	62.5	D5
D	SP	31.4	80.1	D6
D	SP	33.1	66.9	D7
D	SP	32.8	52.5	D8
D	SP	31.3	60.9	D9
D	SP	32.7	39.5	D10
D	SP	32.4	45.6	D11
D	SP	33.5	67.5	D12
D	SP	34.2	57.7	D13
D	W	33.3	73	DW1
D	W	35.3	68	DW2
D	W	30	78	DW3
D	W	33.6	52	DW4
D	W	31.7	68	DW5
D	W	32.6	45	DW6
D	W	32.6	74	DW7
D	W	33.6	35	DW8
E	W	28.5	22	EW1
E	W	31.4	15	EW2
E	W	32.3	31	EW3
E	W	30.7	14	EW4
E	W	29.9	20	EW5
E	W	32.3	18	EW6
E	W	30.2	26	EW7
E	W	31.6	25	EW8
D	SU	36	42	DS1
E	SU	34.1	30	ES1
E	SU	35.3	19	ES2
D	SU	36.1	72	DS2
D	SU	36.6	34	DS3
D	SU	35.2		DS4
E	SU	33.5	40	ES3
D	SU	35.6	62	DS5
E	SU	33.7	49	ES4
E	SU	34	38	ES5
D	SU	36	38	DS6
E	SU	32	38	ES6
E	SU	35.6	26	ES7
D	SU	35.9	53	DS7
D	SU	36.5	65	DS8
D	SU	36.7	58	DS9
